# Supplementary material for: IgG Idiotype Diversity Shapes Cytokine Profiles and Autoantibody Targets in HTLV-1 Clinical Outcomes
Source: Int J Mol Sci. 2025 Nov 8;26(22):10858. doi: 10.3390/ijms262210858 (PMC12652327; doi:10.3390/ijms262210858)
Supplement: Supplementary file 1 [file ijms-26-10858-s001.zip]

Archive with 2 entries (2 files):
- Supplementary File S1 - Evaluated proteis.xlsx
- Supplementary Table S1.pdf
