# Supplementary material for: IgG Idiotype Diversity Shapes Cytokine Profiles and Autoantibody Targets in HTLV-1 Clinical Outcomes
Source: Int J Mol Sci. 2025 Nov 8;26(22):10858. doi: 10.3390/ijms262210858 (PMC12652327; doi:10.3390/ijms262210858)
Supplement: Supplementary file 1 [file ijms-26-10858-s001.zip › Supplementary File S1 - Evaluated proteis.xlsx]

## Sheet: Cytokines
Name	Full Name
TNFSF9	TNF superfamily member 9
IFNA17	interferon alpha 17
IFNA21	interferon alpha 21
TNFSF8	TNF superfamily member 8
TGFB3	transforming growth factor beta 3
IFNA16	interferon alpha 16
IL13	interleukin 13
CCL24	C-C motif chemokine ligand 24
IL1A	interleukin 1 alpha
IL32	interleukin 32
IL6	interleukin 6
IFNA8	interferon alpha 8
TNFSF18	TNF superfamily member 18
IFNA14	interferon alpha 14
TNFSF15	TNF superfamily member 15
CXCL16	C-X-C motif chemokine ligand 16
IFNA4	interferon alpha 4
IFNA10	interferon alpha 10
IL17C	interleukin 17C
CXCL1	C-X-C motif chemokine ligand 1
CCL4	C-C motif chemokine ligand 4
IFNA2	interferon alpha 2
CCL19	C-C motif chemokine ligand 19
IL7	interleukin 7
TNFSF13B	TNF superfamily member 13b
IFNA6	interferon alpha 6
TGFB1	transforming growth factor beta 1
CCL15	C-C motif chemokine ligand 15
CCL2	C-C motif chemokine ligand 2
CXCL10	C-X-C motif chemokine ligand 10
CCL26	C-C motif chemokine ligand 26
IL20	interleukin 20
CCL20	C-C motif chemokine ligand 20
CCL17	C-C motif chemokine ligand 17
TGFBI	transforming growth factor beta induced
IL12A	interleukin 12A
IL21	interleukin 21
IL31	interleukin 31
IL17D	interleukin 17D
IL26	interleukin 26
CCL22	C-C motif chemokine ligand 22
IL9	interleukin 9
CCL21	C-C motif chemokine ligand 21
IFNL3	interferon lambda 3
IL34	interleukin 34
TNFSF13	TNF superfamily member 13
IL15	interleukin 15
IFNA1	interferon alpha 1
LTBP3	latent transforming growth factor beta binding protein 3
IL18	interleukin 18
CCL5	C-C motif chemokine ligand 5
IFNA7	interferon alpha 7
IFNL1	interferon lambda 1
CXCL3	C-X-C motif chemokine ligand 3
TNF	tumor necrosis factor
TNFSF14	TNF superfamily member 14
TNFSF10	TNF superfamily member 10
IL36G	interleukin 36 gamma
IL1F10	interleukin 1 family member 10
IL16	interleukin 16
IFNG	interferon gamma
IFNW1	interferon omega 1
CXCL14	C-X-C motif chemokine ligand 14
CCL4L1	C-C motif chemokine ligand 4 like 1
IL4l1	interleukin 4 induced 1
CXCL6	C-X-C motif chemokine ligand 6
CXCL2	C-X-C motif chemokine ligand 2
IFNE	interferon epsilon
CCL11	C-C motif chemokine ligand 11
IL25	interleukin 25
TNFSF12	TNF superfamily member 12
TGFB2	transforming growth factor beta 2
IL22	interleukin 22
CCL28	C-C motif chemokine ligand 28
TNFSF11	TNF superfamily member 11
IL17A	interleukin 17A
IL2	interleukin 2
LTBP4	latent transforming growth factor beta binding protein 4
CXCL13	C-X-C motif chemokine ligand 13
CCL8	C-C motif chemokine ligand 8
TNFSF4	TNF superfamily member 4
IL18BP	interleukin 18 binding protein
CXCL11	C-X-C motif chemokine ligand 11
IL19	interleukin 19
IL11	interleukin 11
CCL25	C-C motif chemokine ligand 25
CXCL8	C-X-C motif chemokine ligand 8
CXCL12	C-X-C motif chemokine ligand 12
CCL18	C-C motif chemokine ligand 18
IL24	interleukin 24
CXCL17	C-X-C motif chemokine ligand 17
IL17B	interleukin 17B
CCL27	C-C motif chemokine ligand 27
IL12B	interleukin 12B
CXCL9	C-X-C motif chemokine ligand 9
CCL3L1	C-C motif chemokine ligand 3 like 1
IL5	interleukin 5
IL27	interleukin 27
CCL1	C-C motif chemokine ligand 1
IL36B	interleukin 36 beta
CCL3	C-C motif chemokine ligand 3
IL3	interleukin 3
CCL16	C-C motif chemokine ligand 16
IL37	interleukin 37
CCL13	C-C motif chemokine ligand 13
IL36A	interleukin 36 alpha
CCL7	C-C motif chemokine ligand 7
IFNL2	interferon lambda 2
IFNB1	interferon beta 1
IFNK	interferon kappa
IL17F	interleukin 17F
IL33	interleukin 33
TGFA	transforming growth factor alpha
CCL14	C-C motif chemokine ligand 14
IL10	interleukin 10
CCL23	C-C motif chemokine ligand 23
CXCL5	C-X-C motif chemokine ligand 5
IFNA5	interferon alpha 5
IL1B	interleukin 1 beta
IL23A	interleukin 23 subunit alpha

## Sheet: Cytokines Receptors
Name	Full Name
IL1RL1	interleukin 1 receptor like 1
IFNAR1	interferon alpha and beta receptor subunit 1
IL21R	interleukin 21 receptor
IL27RA	interleukin 27 receptor subunit alpha
CCR1	C-C motif chemokine receptor 1
IFNGR2	interferon gamma receptor 2
IL2RB	interleukin 2 receptor subunit beta
IL10RA	interleukin 10 receptor subunit alpha
TNFRSF21_frag	TNF receptor superfamily member 21
TNFRSF10C	TNF receptor superfamily member 10c
IL6R	interleukin 6 receptor
IL31RA	interleukin 31 receptor A
IL22RA1	interleukin 22 receptor subunit alpha 1
TNFRSF9	TNF receptor superfamily member 9
CCR8	C-C motif chemokine receptor 8
IL2RG	interleukin 2 receptor subunit gamma
CCR6	C-C motif chemokine receptor 6
TNFRSF13C	TNF receptor superfamily member 13C
IL4R	interleukin 4 receptor
IL5RA	interleukin 5 receptor subunit alpha
IL13RA1	interleukin 13 receptor subunit alpha 1
TNFRSF14	TNF receptor superfamily member 14
IL17RC	interleukin 17 receptor C
TGFBR3	transforming growth factor beta receptor 3
IL7R	interleukin 7 receptor
TNFRSF21	TNF receptor superfamily member 21
IL3RA	interleukin 3 receptor subunit alpha
IL20RA	interleukin 20 receptor subunit alpha
CCRL2	C-C motif chemokine receptor like 2
IL17RA	interleukin 17 receptor A
IL1RN	interleukin 1 receptor antagonist
TNFRSF6B	TNF receptor superfamily member 6b
IFNGR1	interferon gamma receptor 1
IL10RB	interleukin 10 receptor subunit beta
IL23R	interleukin 23 receptor
TGFBR2	transforming growth factor beta receptor 2
TNFRSF10A	TNF receptor superfamily member 10a
CXCR3	C-X-C motif chemokine receptor 3
TGFBR2_frag	transforming growth factor beta receptor 2
TNFRSF17	TNF receptor superfamily member 17
IL1RAPL1	interleukin 1 receptor accessory protein like 1
CCR2	C-C motif chemokine receptor 2
TNFRSF12A	TNF receptor superfamily member 12A
CCR3	C-C motif chemokine receptor 3
CXCR5	C-X-C motif chemokine receptor 5
IL1R1	interleukin 1 receptor type 1
IL15RA	interleukin 15 receptor subunit alpha
TNFRSF11A	TNF receptor superfamily member 11a
CCR9	C-C motif chemokine receptor 9
TGFBRAP1	transforming growth factor beta receptor associated protein 1
TNFRSF10B	TNF receptor superfamily member 10b
IL11RA	interleukin 11 receptor subunit alpha
TNFRSF1A	TNF receptor superfamily member 1A
TNFRSF13B	TNF receptor superfamily member 13B
CXCR2	C-X-C motif chemokine receptor 2
IFNLR1	interferon lambda receptor 1
IL9R	interleukin 9 receptor
TGFBR1	transforming growth factor beta receptor 1
CXCR4	C-X-C motif chemokine receptor 4
CCR5	C-C motif chemokine receptor 5 (gene/pseudogene)
IL20RB	interleukin 20 receptor subunit beta
IL1R2	interleukin 1 receptor type 2
IL17RE	interleukin 17 receptor E
TNFRSF18	TNF receptor superfamily member 18
IL1RAP	interleukin 1 receptor accessory protein
IL18RAP	interleukin 18 receptor accessory protein
CCR7	C-C motif chemokine receptor 7
IL17RD	interleukin 17 receptor D
IL1RAPL2	interleukin 1 receptor accessory protein like 2
IL12RB2	interleukin 12 receptor subunit beta 2
CXCR6	C-X-C motif chemokine receptor 6
IL18R1	interleukin 18 receptor 1
IL2RA	interleukin 2 receptor subunit alpha
TNFRSF19	TNF receptor superfamily member 19
TNFRSF11B	TNF receptor superfamily member 11b
IFNAR2	interferon alpha and beta receptor subunit 2
CCR10	C-C motif chemokine receptor 10
IL17RB	interleukin 17 receptor B
CCR4	C-C motif chemokine receptor 4
TNFRSF25	TNF receptor superfamily member 25
CXCR1	C-X-C motif chemokine receptor 1
IL12RB1	interleukin 12 receptor subunit beta 1
IL22RA2	interleukin 22 receptor subunit alpha 2
TNFRSF1B	TNF receptor superfamily member 1B

## Sheet: Complement
Name	Full Name
CFHR5	complement factor H related 5
CFP	complement factor properdin
C1QBP	complement C1q binding protein
C1QB	complement C1q B chain
C1QL1	complement C1q like 1
C1QL3	complement C1q like 3
C5AR2	complement component 5a receptor 2
C8A	complement C8 alpha chain
C1S	complement C1s
C4BPB	complement component 4 binding protein beta
C1RL	complement C1r subcomponent like
C1QL2	complement C1q like 2
C8B	complement C8 beta chain
C8G	complement C8 gamma chain
CFH	complement factor H
C4A	complement C4A (Rodgers blood group)
C1QC	complement C1q C chain
CFB	complement factor B
CFHR2	complement factor H related 2
C3AR1	complement C3a receptor 1
C1R	complement C1r
CFI	complement factor I
CFD	complement factor D
C7	complement C7
C9	complement C9
C3P1	complement component 3 precursor pseudogene
C6	complement C6
C4BPA	complement component 4 binding protein alpha
CFHR3	complement factor H related 3
CR1L	complement C3b/C4b receptor 1 like
CFHR4	complement factor H related 4
CFHR1	complement factor H related 1
C1QA	complement C1q A chain
C2	complement C2

## Sheet: Immunoglobulins
Name	Full Name
IGLV6-57	immunoglobulin lambda variable 6-57
KV205	immunoglobulin kappa variable 2D-28
IGHA1	immunoglobulin heavy constant alpha 1
IGKC	immunoglobulin kappa constant
IGHD	immunoglobulin heavy constant delta
IGK	immunoglobulin kappa locus
IGL	immunoglobulin lambda constant 1
IGHA2	immunoglobulin heavy constant alpha 2 (A2m marker)
IGLC2	immunoglobulin lambda constant 2
IGHV7-81	immunoglobulin heavy variable 7-81 (non-functional)
IGL@	immunoglobulin lambda locus
IGHG1	immunoglobulin heavy constant gamma 1 (G1m marker)
IGHV5-78	immunoglobulin heavy variable 5-78 (pseudogene)
IGKV1OR2-108	immunoglobulin kappa variable 1/OR2-108 (non-functional)
IGHG3	immunoglobulin heavy constant gamma 3 (G3m marker)
IGHG4	immunoglobulin heavy constant gamma 4 (G4m marker)

## Sheet: Immunoglobulins Receptors
Name	Full Name
FCRLA	Fc receptor like A
FCRL4	Fc receptor like 4
FCGR3B	Fc fragment of IgG receptor IIIb
FCER2	Fc fragment of IgE receptor II
FCER1A	Fc fragment of IgE receptor Ia
FCAMR	Fc fragment of IgA and IgM receptor
FCRL5	Fc receptor like 5
FCRL3	Fc receptor like 3
FCGR1A	Fc fragment of IgG receptor Ia
FCGR3A	Fc fragment of IgG receptor IIIa
FCRL2	Fc receptor like 2
FCGR2A	Fc fragment of IgG receptor IIa
FCAR	Fc fragment of IgA receptor
FCER1G	Fc fragment of IgE receptor Ig
FCGR2B	Fc fragment of IgG receptor IIb
FCGRT	Fc fragment of IgG receptor and transporter
FCMR	Fc fragment of IgM receptor
FCRL1	Fc receptor like 1

## Sheet: Clusters of Differentiation
Name	Full Name
CD69	CD69 molecule
CD70	CD70 molecule
CD6	CD6 molecule
CD47	CD47 molecule
CD248	CD248 molecule
CD72	CD72 molecule
CD44	CD44 molecule (Indian blood group)
CD1B	CD1b molecule
CD9	CD9 molecule
CD38	CD38 molecule
CD84	CD84 molecule
CD164	CD164 molecule
CD34	CD34 molecule
CD207	CD207 molecule
CD300LB	CD300 molecule like family member b
CD79A	CD79a molecule
CD81	CD81 molecule
CD82	CD82 molecule
CD5L	CD5 molecule like
CD93	CD93 molecule
CD53	CD53 molecule
CD151	CD151 molecule (Raph blood group)
CD164L2	CD164 molecule like 2
CD244	CD244 molecule
CD5	CD5 molecule
CD1A	CD1a molecule
CD300E	CD300e molecule
CD80	CD80 molecule
CD300C	CD300c molecule
CD2	CD2 molecule
CD83	CD83 molecule
CD68	CD68 molecule
CD22	CD22 molecule
CD180	CD180 molecule
CD209	CD209 molecule
CD320	CD320 molecule
CD59	CD59 molecule (CD59 blood group)
CD96	CD96 molecule
CD37	CD37 molecule
CD48	CD48 molecule
CD2BP2	CD2 cytoplasmic tail binding protein 2
CD226	CD226 molecule
CD300LD	CD300 molecule like family member d
CD14	CD14 molecule
CD99	CD99 molecule (Xg blood group)
CD24	CD24 molecule
CD19	CD19 molecule
CD7	CD7 molecule
CD63	CD63 molecule
CD46	CD46 molecule
CD4	CD4 molecule
CD200R1	CD200 receptor 1
CD3EAP	CD3e molecule associated protein
CD40LG	CD40 ligand
CD300LF	CD300 molecule like family member f
CD86	CD86 molecule
CD40	CD40 molecule
CD33	CD33 molecule
CD79B	CD79b molecule
CD160	CD160 molecule
CD200	CD200 molecule
CD36	CD36 molecule
CD52	CD52 molecule
CD274	CD274 molecule
CD1C	CD1c molecule
CD109	CD109 molecule
CD300LG	CD300 molecule like family member g
CD28	CD28 molecule
CD177	CD177 molecule
CD247	CD247 molecule
CD8B	CD8b molecule
CD200R1L	CD200 receptor 1 like
CD3E	CD3e molecule
CD27	CD27 molecule
CD74	CD74 molecule
CD300A	CD300a molecule
CD163	CD163 molecule
CD55	CD55 molecule (Cromer blood group)
CD99L2	CD99 molecule like 2
CD3D	CD3d molecule
CD1E	CD1e molecule
CD302	CD302 molecule
CD58	CD58 molecule
CD8A	CD8a molecule

## Sheet: Apoptosis
Name	Full Name
TRIAP1	TP53 regulated inhibitor of apoptosis 1
ECSCR	endothelial cell surface expressed chemotaxis and apoptosis regulator
CIAPIN1	cytokine induced apoptosis inhibitor 1
CCAR2_frag	cell cycle and apoptosis regulator 2
AIFM1	apoptosis inducing factor mitochondria associated 1
DDIAS	DNA damage induced apoptosis suppressor
FAS	Fas cell surface death receptor
FAM129A	niban apoptosis regulator 1
FAF1	Fas associated factor 1
AIFM2	apoptosis inducing factor mitochondria associated 2
AATK	apoptosis associated tyrosine kinase
CAAP1	caspase activity and apoptosis inhibitor 1
AVEN	apoptosis and caspase activation inhibitor
BCL2	BCL2 apoptosis regulator
MCL1	MCL1 apoptosis regulator, BCL2 family member
API5	apoptosis inhibitor 5
MOAP1	modulator of apoptosis 1
AIFM3	apoptosis inducing factor mitochondria associated 3
PEA15	proliferation and apoptosis adaptor protein 15
FASTK	Fas activated serine/threonine kinase
FADD	Fas associated via death domain
NAIF1	nuclear apoptosis inducing factor 1
PERP	p53 apoptosis effector related to PMP22
FAF2	Fas associated factor family member 2
CCAR2	cell cycle and apoptosis regulator 2
AATF	apoptosis antagonizing transcription factor
FASLG	Fas ligand
FBF1	Fas binding factor 1
AREL1	apoptosis resistant E3 ubiquitin protein ligase 1
BFAR	bifunctional apoptosis regulator
BLCAP	BLCAP apoptosis inducing factor
SIVA1	SIVA1 apoptosis inducing factor
BOK	BCL2 family apoptosis regulator BOK
FAIM2	Fas apoptotic inhibitory molecule 2
XIAP	X-linked inhibitor of apoptosis
AEN	apoptosis enhancing nuclease
AEN_frag	apoptosis enhancing nuclease
FAM129C	niban apoptosis regulator 3
FAIM	Fas apoptotic inhibitory molecule
BAX	BCL2 associated X, apoptosis regulator
CFLAR	CASP8 and FADD like apoptosis regulator

## Sheet: B cell
Name	Full Name
ADAM19	ADAM metallopeptidase domain 19
ADAM28	ADAM metallopeptidase domain 28
ADGRG5	Adhesion G protein-coupled receptor G5
ADORA2A	Adenosine A2a receptor
AFF3	ALF transcription elongation factor 3
AICDA	Activation induced cytidine deaminase
NIBAN3	Niban apoptosis regulator 3
AIM2	Absent in melanoma 2
ALOX5	Arachidonate 5-lipoxygenase
ANKRD44	Ankyrin repeat domain 44
ANXA2R	Annexin A2 receptor
APBB1IP	Amyloid beta precursor protein binding family B member 1 interacting protein
APOBEC3D	Apolipoprotein B mRNA editing enzyme catalytic subunit 3D
ARHGAP15	Rho GTPase activating protein 15
FCGR2C	Fc gamma receptor IIc (gene/pseudogene)
NLRP6	NLR family pyrin domain containing 6
ARHGAP25	Rho GTPase activating protein 25
CR2	Complement C3d receptor 2
ARHGAP4	Rho GTPase activating protein 4
ARHGDIB	Rho GDP dissociation inhibitor beta
ARL11	ADP ribosylation factor like GTPase 11
ARRDC2	Arrestin domain containing 2
ATP2A3	ATPase sarcoplasmic/endoplasmic reticulum Ca2+ transporting 3
ATP6V0C	ATPase H+ transporting V0 subunit c
SIT1	Signaling threshold regulating transmembrane adaptor 1
BACH2	BTB domain and CNC homolog 2
BANK1	B cell scaffold protein with ankyrin repeats 1
BCAS4	Breast carcinoma amplified sequence 4
ENSG00000285043	Novel protein
BCL11A	BAF chromatin remodeling complex subunit BCL11A
BLK	BLK proto-oncogene, Src family tyrosine kinase
BLNK	B cell linker
IGLJ3	Immunoglobulin lambda joining 3
RPS4Y2	Ribosomal protein S4 Y-linked 2
BTG1	BTG anti-proliferation factor 1
BTK	Bruton tyrosine kinase
ARHGAP45	Rho GTPase activating protein 45
CD1D	CD1d molecule
BTLA	B and T lymphocyte associated
CLEC17A	C-type lectin domain containing 17A
C16orf54	Chromosome 16 open reading frame 54
C1orf54	Chromosome 1 open reading frame 54
CBFA2T3	CBFA2/RUNX1 partner transcriptional co-repressor 3
CCR6	C-C motif chemokine receptor 6
CCR7	C-C motif chemokine receptor 7
CCR9	C-C motif chemokine receptor 9
CD180	CD180 molecule
CD19	CD19 molecule
CD22	CD22 molecule
CD37	CD37 molecule
CD40	CD40 molecule
CD48	CD48 molecule
CD52	CD52 molecule
CD53	CD53 molecule
CD69	CD69 molecule
CD70	CD70 molecule
CD72	CD72 molecule
CD74	CD74 molecule
CD79A	CD79a molecule
CD79B	CD79b molecule
CD80	CD80 molecule
CD83	CD83 molecule
CHI3L2	Chitinase 3 like 2
CIITA	Class II major histocompatibility complex transactivator
GPR174	G protein-coupled receptor 174
CLEC2D	C-type lectin domain family 2 member D
IGLV5-37	Immunoglobulin lambda variable 5-37
CNR2	Cannabinoid receptor 2
COL19A1	Collagen type XIX alpha 1 chain
CORO1A	Coronin 1A
CPNE5	Copine 5
CSK	C-terminal Src kinase
CXCR4	C-X-C motif chemokine receptor 4
CXCR5	C-X-C motif chemokine receptor 5
CYSLTR1	Cysteinyl leukotriene receptor 1
CYTH4	Cytohesin 4
CYTIP	Cytohesin 1 interacting protein
DAPP1	Dual adaptor of phosphotyrosine and 3-phosphoinositides 1
DCK	Deoxycytidine kinase
TMC8	Transmembrane channel like 8
DENND1C	DENN domain containing 1C
DOK3	Docking protein 3
E2F5	E2F transcription factor 5
EBF1	EBF transcription factor 1
EEF1G	Eukaryotic translation elongation factor 1 gamma
EVI2B	Ecotropic viral integration site 2B
FAM177B	Family with sequence similarity 177 member B
FCER2	Fc epsilon receptor II
FCGR2B	Fc gamma receptor IIb
FCMR	Fc mu receptor
FCRL1	Fc receptor like 1
FCRL2	Fc receptor like 2
FCRL3	Fc receptor like 3
IGHM	Immunoglobulin heavy constant mu
FCRL4	Fc receptor like 4
IRAG2	Inositol 1,4,5-triphosphate receptor associated 2
ITGA4	Integrin subunit alpha 4
FCRL5	Fc receptor like 5
FCRLA	Fc receptor like A
FGD2	FYVE, RhoGEF and PH domain containing 2
FLI1	Fli-1 proto-oncogene, ETS transcription factor
FUT7	Fucosyltransferase 7
GCSAM	Germinal center associated signaling and motility
GMIP	GEM interacting protein
GNG7	G protein subunit gamma 7
GPR132	G protein-coupled receptor 132
GPR15	G protein-coupled receptor 15
GPR55	G protein-coupled receptor 55
GPSM3	G protein signaling modulator 3
GRAPL	GRB2 related adaptor protein like
GRK6	G protein-coupled receptor kinase 6
HCLS1	Hematopoietic cell-specific Lyn substrate 1
HCRT	Hypocretin neuropeptide precursor
HHEX	Hematopoietically expressed homeobox
ANKRD34A	Ankyrin repeat domain 34A
HLA-DMA	Major histocompatibility complex, class II, DM alpha
HLA-DMB	Major histocompatibility complex, class II, DM beta
HLA-DOA	Major histocompatibility complex, class II, DO alpha
HLA-DOB	Major histocompatibility complex, class II, DO beta
HLA-DPA1	Major histocompatibility complex, class II, DP alpha 1
ARHGAP30	Rho GTPase activating protein 30
HLA-DPB1	Major histocompatibility complex, class II, DP beta 1
ARHGEF18	Rho/Rac guanine nucleotide exchange factor 18
HLA-DQA1	Major histocompatibility complex, class II, DQ alpha 1
ARPC4-TTLL3	ARPC4-TTLL3 readthrough
HLA-DQB1	Major histocompatibility complex, class II, DQ beta 1
HLA-DRA	Major histocompatibility complex, class II, DR alpha
HLA-DRB1	Major histocompatibility complex, class II, DR beta 1
HLA-DRB5	Major histocompatibility complex, class II, DR beta 5
HSH2D	Hematopoietic SH2 domain containing
BEND4	BEN domain containing 4
HVCN1	Hydrogen voltage gated channel 1
ICAM3	Intercellular adhesion molecule 3
IGFLR1	IGF like family receptor 1
IGHD	Immunoglobulin heavy constant delta
CALHM6	Calcium homeostasis modulator family member 6
CARD11	Caspase recruitment domain family member 11
CARMIL2	Capping protein regulator and myosin 1 linker 2
IGHG4	Immunoglobulin heavy constant gamma 4 (G4m marker)
IGHV7-81	Immunoglobulin heavy variable 7-81 (non-functional)
IKZF1	IKAROS family zinc finger 1
IKZF3	IKAROS family zinc finger 3
IL16	Interleukin 16
IL21R	Interleukin 21 receptor
IL24	Interleukin 24
IL27RA	Interleukin 27 receptor subunit alpha
IL2RA	Interleukin 2 receptor subunit alpha
IL2RG	Interleukin 2 receptor subunit gamma
IL4R	Interleukin 4 receptor
INPP5D	Inositol polyphosphate-5-phosphatase D
IRF8	Interferon regulatory factor 8
ISG20	Interferon stimulated exonuclease gene 20
CLNK	Cytokine dependent hematopoietic cell linker
ITGB7	Integrin subunit beta 7
JAK3	Janus kinase 3
CR1	Complement C3b/C4b receptor 1 (Knops blood group)
KLF2	KLF transcription factor 2
KLHDC7B	Kelch domain containing 7B
KLHL14	Kelch like family member 14
KLHL6	Kelch like family member 6
LAPTM5	Lysosomal protein transmembrane 5
LAT2	Linker for activation of T cells family member 2
LCN10	Lipocalin 10
DOCK8	Dedicator of cytokinesis 8
LCN8	Lipocalin 8
DOK7	Docking protein 7
LIMD2	LIM domain containing 2
LPAR5	Lysophosphatidic acid receptor 5
LRCH4	Leucine rich repeats and calponin homology domain containing 4
ENSG00000248993	Novel protein
ENSG00000255639	Novel protein
ENSG00000261717	Novel TMEM170A-CFDP1 readthrough protein
ENSG00000263020	Novel protein
ENSG00000263620	Novel protein
ENSG00000267001	Novel protein
ENSG00000283128	Novel protein
ENSG00000284691	Novel zinc finger protein
ENSG00000285827	Novel protein
ENSG00000285976	Novel protein
ESPNL	Espin like
LSP1	Lymphocyte specific protein 1
LTA	Lymphotoxin alpha
LTB	Lymphotoxin beta
LY86	Lymphocyte antigen 86
FMNL1	Formin like 1
GAPT	GRB2 binding adaptor protein, transmembrane
LY9	Lymphocyte antigen 9
LYN	LYN proto-oncogene, Src family tyrosine kinase
MAN2B1	Mannosidase alpha class 2B member 1
GRAP	GRB2 related adaptor protein
MAP4K1	Mitogen-activated protein kinase kinase kinase kinase 1
MARCHF1	Membrane associated ring-CH-type finger 1
H2AC7	H2A clustered histone 7
MAS1	MAS1 proto-oncogene, G protein-coupled receptor
MATN1	Matrilin 1
MATR3	Matrin 3
MCOLN2	Mucolipin TRP cation channel 2
MEF2C	Myocyte enhancer factor 2C
METTL8	Methyltransferase 8, methylcytidine
MFNG	MFNG O-fucosylpeptide 3-beta-N-acetylglucosaminyltransferase
MS4A1	Membrane spanning 4-domains A1
HLA-DQA2	Major histocompatibility complex, class II, DQ alpha 2
NBPF15	NBPF member 15
NCF1	Neutrophil cytosolic factor 1
NCF4	Neutrophil cytosolic factor 4
NCOA3	Nuclear receptor coactivator 3
NCR3	Natural cytotoxicity triggering receptor 3
HTD2	Hydroxyacyl-thioester dehydratase type 2
NFKBID	NFKB inhibitor delta
NLRP1	NLR family pyrin domain containing 1
IGHE	Immunoglobulin heavy constant epsilon
NR4A2	Nuclear receptor subfamily 4 group A member 2
IGLV3-12	Immunoglobulin lambda variable 3-12
IGLV5-52	Immunoglobulin lambda variable 5-52
IGLV8-61	Immunoglobulin lambda variable 8-61
OR2T10	Olfactory receptor family 2 subfamily T member 10
ORAI2	ORAI calcium release-activated calcium modulator 2
P2RX5	Purinergic receptor P2X 5
P2RY10	P2Y receptor family member 10
P2RY8	P2Y receptor family member 8
PARP15	Poly(ADP-ribose) polymerase family member 15
PARVG	Parvin gamma
PATL2	PAT1 homolog 2
PAX5	Paired box 5
PF4	Platelet factor 4
KBTBD8	Kelch repeat and BTB domain containing 8
PIK3CD	Phosphatidylinositol-4,5-bisphosphate 3-kinase catalytic subunit delta
PIK3CG	Phosphatidylinositol-4,5-bisphosphate 3-kinase catalytic subunit gamma
PLCG2	Phospholipase C gamma 2
PLEKHA2	Pleckstrin homology domain containing A2
PLEKHG7	Pleckstrin homology and RhoGEF domain containing G7
PLSCR3	Phospholipid scramblase 3
PNOC	Prepronociceptin
POU2F2	POU class 2 homeobox 2
PPAN-P2RY11	PPAN-P2RY11 readthrough
PPBP	Pro-platelet basic protein
PRKCB	Protein kinase C beta
PTPN22	Protein tyrosine phosphatase non-receptor type 22
PTPN6	Protein tyrosine phosphatase non-receptor type 6
PTPN7	Protein tyrosine phosphatase non-receptor type 7
PTPRC	Protein tyrosine phosphatase receptor type C
PTPRCAP	Protein tyrosine phosphatase receptor type C associated protein
PVRIG	PVR related immunoglobulin domain containing
QRSL1	Glutaminyl-tRNA amidotransferase subunit QRSL1
RAB37	RAB37, member RAS oncogene family
RAB4B	RAB4B, member RAS oncogene family
RAC2	Rac family small GTPase 2
RALGPS2	Ral GEF with PH domain and SH3 binding motif 2
MRM2	Mitochondrial rRNA methyltransferase 2
MYO1G	Myosin IG
RASAL3	RAS protein activator like 3
NBPF26	NBPF member 26
RASGRP2	RAS guanyl releasing protein 2
RBM38	RNA binding motif protein 38
NCKAP1L	NCK associated protein 1 like
RCSD1	RCSD domain containing 1
RGS19	Regulator of G protein signaling 19
NLRC3	NLR family CARD domain containing 3
RHBDF2	Rhomboid 5 homolog 2
RHOH	Ras homolog family member H
NRROS	Negative regulator of reactive oxygen species
RNASE6	Ribonuclease A family member k6
S1PR4	Sphingosine-1-phosphate receptor 4
SASH3	SAM and SH3 domain containing 3
SCIMP	SLP adaptor and CSK interacting membrane protein
SELL	Selectin L
SEPTIN1	Septin 1
SEPTIN6	Septin 6
PLEKHG1	Pleckstrin homology and RhoGEF domain containing G1
SERPINA9	Serpin family A member 9
SIGLEC10	Sialic acid binding Ig like lectin 10
POC1B-GALNT4	POC1B-GALNT4 readthrough
SLAMF1	Signaling lymphocytic activation molecule family member 1
SLAMF6	SLAM family member 6
SLC25A32	Solute carrier family 25 member 32
SLC2A3	Solute carrier family 2 member 3
SMAP2	Small ArfGAP2
SNAI3	Snail family transcriptional repressor 3
SNX20	Sorting nexin 20
SNX22	Sorting nexin 22
SOST	Sclerostin
SP100	SP100 nuclear antigen
SP110	SP110 nuclear body protein
SP140	SP140 nuclear body protein
SP140L	SP140 nuclear body protein like
STAP1	Signal transducing adaptor family member 1
RESF1	Retroelement silencing factor 1
STK17A	Serine/threonine kinase 17a
STK17B	Serine/threonine kinase 17b
RIPOR2	RHO family interacting cell polarization regulator 2
SWAP70	Switching B cell complex subunit SWAP70
RPS10-NUDT3	RPS10-NUDT3 readthrough
RUBCNL	Rubicon like autophagy enhancer
SYK	Spleen associated tyrosine kinase
TAGAP	T cell activation RhoGTPase activating protein
TAL2	TAL bHLH transcription factor 2
TAS1R3	Taste 1 receptor member 3
SH2B2	SH2B adaptor protein 2
SHISAL2A	Shisa like 2A
SIDT1	SID1 transmembrane family member 1
TBC1D10C	TBC1 domain family member 10C
SLC16A13	Solute carrier family 16 member 13
TCL1A	TCL1 family AKT coactivator A
TLR1	Toll like receptor 1
TLR10	Toll like receptor 10
SMCHD1	Structural maintenance of chromosomes flexible hinge domain containing 1
TLR6	Toll like receptor 6
TLR7	Toll like receptor 7
SOWAHD	Sosondowah ankyrin repeat domain family member D
TLR9	Toll like receptor 9
TMEM154	Transmembrane protein 154
TMEM156	Transmembrane protein 156
ST20-MTHFS	ST20-MTHFS readthrough
TMEM243	Transmembrane protein 243
STK4	Serine/threonine kinase 4
TNF	Tumor necrosis factor
TNFAIP8	TNF alpha induced protein 8
TNFRSF13B	TNF receptor superfamily member 13B
TASL	TLR adaptor interacting with endolysosomal SLC15A4
TIFAB	TIFA inhibitor
TNFRSF13C	TNF receptor superfamily member 13C
TNFSF8	TNF superfamily member 8
TNFSF9	TNF superfamily member 9
TP53INP1	Tumor protein p53 inducible nuclear protein 1
TMEM131L	Transmembrane 131 like
TRAF3IP3	TRAF3 interacting protein 3
TRAF5	TNF receptor associated factor 5
TRBC2	T cell receptor beta constant 2
TREML1	Triggering receptor expressed on myeloid cells like 1
TREML2	Triggering receptor expressed on myeloid cells like 2
TRIM22	Tripartite motif containing 22
TRIM34	Tripartite motif containing 34
TSC22D3	TSC22 domain family member 3
TSPAN33	Tetraspanin 33
TXNIP	Thioredoxin interacting protein
UCP2	Uncoupling protein 2
UTS2B	Urotensin 2B
VPREB3	V-set pre-B cell surrogate light chain 3
WDFY4	WDFY family member 4
WNT16	Wnt family member 16
ZBTB32	Zinc finger and BTB domain containing 32
VAV1	Vav guanine nucleotide exchange factor 1
ZC3H12D	Zinc finger CCCH-type containing 12D
WAS	WASP actin nucleation promoting factor
ZGPAT	Zinc finger CCCH-type and G-patch domain containing
ZNF107	Zinc finger protein 107
ZNF296	Zinc finger protein 296
ZNF860	Zinc finger protein 860

## Sheet: γδT cells
Name	Full Name
TRAJ61	T cell receptor alpha joining 61 (non-functional)
LAT	Linker for activation of T cells
SGCE	Sarcoglycan epsilon
TRAJ49	T cell receptor alpha joining 49
NSG1	Neuronal vesicle trafficking associated 1
PRKCH	Protein kinase C eta
FEZ1	Fasciculation and elongation protein zeta 1
KLRD1	Killer cell lectin like receptor D1
LIME1	Lck interacting transmembrane adaptor 1
KLRG1	Killer cell lectin like receptor G1
TRDV3	T cell receptor delta variable 3
DMTN	Dematin actin binding protein
TRDV1	T cell receptor delta variable 1
CLEC2D	C-type lectin domain family 2 member D
KLRC1	Killer cell lectin like receptor C1
TRDJ3	T cell receptor delta joining 3
P3H4	Prolyl 3-hydroxylase family member 4 (inactive)
TRBJ1-5	T cell receptor beta joining 1-5
TRGJP	T cell receptor gamma joining P
ENO2	Enolase 2
IL2RB	Interleukin 2 receptor subunit beta
CD6	CD6 molecule
CD3G	CD3 gamma subunit of T-cell receptor complex
PRF1	Perforin 1
ITM2A	Integral membrane protein 2A
KIF19	Kinesin family member 19
SIT1	Signaling threshold regulating transmembrane adaptor 1
C1orf21	Chromosome 1 open reading frame 21
PDCD1	Programmed cell death 1
BIN1	Bridging integrator 1
SLC25A42	Solute carrier family 25 member 42
SH2D1A	SH2 domain containing 1A
IFITM1	Interferon induced transmembrane protein 1
ENPP5	Ectonucleotide pyrophosphatase/phosphodiesterase family member 5
LAIR2	Leukocyte associated immunoglobulin like receptor 2
BFSP1	Beaded filament structural protein 1
NPDC1	Neural proliferation, differentiation and control 1
CCL4	C-C motif chemokine ligand 4
TRAJ46	T cell receptor alpha joining 46
LGR6	Leucine rich repeat containing G protein-coupled receptor 6
XPNPEP2	X-prolyl aminopeptidase 2
SPON2	Spondin 2
CAPN5	Calpain 5
SLA2	Src like adaptor 2
LBH	LBH regulator of WNT signaling pathway
RGS9	Regulator of G protein signaling 9
TRAJ44	T cell receptor alpha joining 44
TRGJ1	T cell receptor gamma joining 1
TRGJ2	T cell receptor gamma joining 2
NMUR1	Neuromedin U receptor 1
NEIL1	Nei like DNA glycosylase 1
CD2	CD2 molecule
NMT2	N-myristoyltransferase 2
PRDM1	PR/SET domain 1
RALGDS	Ral guanine nucleotide dissociation stimulator
PLPP2	Phospholipid phosphatase 2
S100B	S100 calcium binding protein B
TOGARAM2	TOG array regulator of axonemal microtubules 2
TRAJ35	T cell receptor alpha joining 35 (non-functional)
TRDJ2	T cell receptor delta joining 2
JAKMIP2	Janus kinase and microtubule interacting protein 2
EFEMP2	EGF containing fibulin extracellular matrix protein 2
GOLGA8O	Golgin A8 family member O
PRKCQ	Protein kinase C theta
MYBL1	MYB proto-oncogene like 1
NUDT11	Nudix hydrolase 11
SPEF2	Sperm flagellar 2
CST7	Cystatin F
GRAP2	GRB2 related adaptor protein 2
S1PR5	Sphingosine-1-phosphate receptor 5
TTC38	Tetratricopeptide repeat domain 38
FGFBP2	Fibroblast growth factor binding protein 2
NUMBL	NUMB like endocytic adaptor protein
ADGRG1	Adhesion G protein-coupled receptor G1
TGFBR3	Transforming growth factor beta receptor 3
IL7R	Interleukin 7 receptor
PTPN4	Protein tyrosine phosphatase non-receptor type 4
FASLG	Fas ligand
CD96	CD96 molecule
BMERB1	BMERB domain containing 1
EFNA5	Ephrin A5
TARP	TCR gamma alternate reading frame protein
MT1F	Metallothionein 1F
UBASH3A	Ubiquitin associated and SH3 domain containing A
MYO6	Myosin VI
CD226	CD226 molecule
PVRIG	PVR related immunoglobulin domain containing
PTCH1	Patched 1
DHRS3	Dehydrogenase/reductase 3
SCML4	Scm polycomb group protein like 4
NKG7	Natural killer cell granule protein 7
EVA1C	Eva-1 homolog C
B3GAT1	Beta-1,3-glucuronyltransferase 1
CHRNE	Cholinergic receptor nicotinic epsilon subunit
BEX5	Brain expressed X-linked 5
LAG3	Lymphocyte activating 3
A2M	Alpha-2-macroglobulin
CCL5	C-C motif chemokine ligand 5
DOCK9	Dedicator of cytokinesis 9
ANXA2R	Annexin A2 receptor
DUSP2	Dual specificity phosphatase 2
P2RX7	Purinergic receptor P2X 7
EPHA4	EPH receptor A4
ENSG00000284691	Novel zinc finger protein
SLFN5	Schlafen family member 5
UNC45B	Unc-45 myosin chaperone B
KLRC4	Killer cell lectin like receptor C4
CD40LG	CD40 ligand
FAM171A1	Family with sequence similarity 171 member A1
FAM241B	Family with sequence similarity 241 member B
TTC16	Tetratricopeptide repeat domain 16
FCRL6	Fc receptor like 6
GPR141	G protein-coupled receptor 141
GZMM	Granzyme M
CEP70	Centrosomal protein 70
CD160	CD160 molecule
GZMA	Granzyme A
GLB1L3	Galactosidase beta 1 like 3
GFI1	Growth factor independent 1 transcriptional repressor
PODN	Podocan
GRAMD2B	GRAM domain containing 2B
TM4SF19	Transmembrane 4 L six family member 19
GTF3C1	General transcription factor IIIC subunit 1
SYTL2	Synaptotagmin like 2
GNAL	G protein subunit alpha L
LIM2	Lens intrinsic membrane protein 2
CAMK2N1	Calcium/calmodulin dependent protein kinase II inhibitor 1
BOK	BCL2 family apoptosis regulator BOK
THEMIS	Thymocyte selection associated
GPR68	G protein-coupled receptor 68
IGLV3-12	Immunoglobulin lambda variable 3-12
LCK	LCK proto-oncogene, Src family tyrosine kinase
AKR1C3	Aldo-keto reductase family 1 member C3
LEXM	Lymphocyte expansion molecule
WNT1	Wnt family member 1
ZNF683	Zinc finger protein 683
JMJD7-PLA2G4B	JMJD7-PLA2G4B readthrough
VIT	Vitrin
KIAA1671	KIAA1671
KIF21A	Kinesin family member 21A
DTHD1	Death domain containing 1
SBK1	SH3 domain binding kinase 1
GLB1L2	Galactosidase beta 1 like 2
TRDC	T cell receptor delta constant
IFNL1	Interferon lambda 1
ZAP70	Zeta chain of T cell receptor associated protein kinase 70
PBX4	PBX homeobox 4
PTGDR	Prostaglandin D2 receptor
PDGFD	Platelet derived growth factor D
ELOVL6	ELOVL fatty acid elongase 6
CD247	CD247 molecule
STXBP6	Syntaxin binding protein 6
KLRK1	Killer cell lectin like receptor K1
CCDC65	Coiled-coil domain containing 65
COL6A2	Collagen type VI alpha 2 chain
IL12RB2	Interleukin 12 receptor subunit beta 2
FLT3LG	Fms related receptor tyrosine kinase 3 ligand
LY9	Lymphocyte antigen 9
KCNA3	Potassium voltage-gated channel subfamily A member 3
RCAN2	Regulator of calcineurin 2
HOPX	HOP homeobox
ZBTB16	Zinc finger and BTB domain containing 16
RAB27B	RAB27B, member RAS oncogene family
SLC1A7	Solute carrier family 1 member 7
CD3E	CD3 epsilon subunit of T-cell receptor complex
ULBP2	UL16 binding protein 2
LLGL2	LLGL scribble cell polarity complex component 2
TBX21	T-box transcription factor 21
RLN2	Relaxin 2
TRGC1	T cell receptor gamma constant 1
FBXO32	F-box protein 32
PLCG1	Phospholipase C gamma 1
OSBPL5	Oxysterol binding protein like 5
TLR3	Toll like receptor 3
GOLM1	Golgi membrane protein 1
TMEM255A	Transmembrane protein 255A
HOXC5	Homeobox C5
PRSS23	Serine protease 23
GATA3	GATA binding protein 3
GSC	Goosecoid homeobox
KLRC2	Killer cell lectin like receptor C2
CTSW	Cathepsin W
APOBEC3H	Apolipoprotein B mRNA editing enzyme catalytic subunit 3H
RASGRF2	Ras protein specific guanine nucleotide releasing factor 2
NUGGC	Nuclear GTPase, germinal center associated
CADM1	Cell adhesion molecule 1
EOMES	Eomesodermin
TRGC2	T cell receptor gamma constant 2
GZMH	Granzyme H
CCL3	C-C motif chemokine ligand 3
DENND2D	DENN domain containing 2D
F2R	Coagulation factor II thrombin receptor
BNC2	Basonuclin 2
ITK	IL2 inducible T cell kinase
JAKMIP1	Janus kinase and microtubule interacting protein 1
PYHIN1	Pyrin and HIN domain family member 1
BCL11B	BAF chromatin remodeling complex subunit BCL11B
TAFA1	TAFA chemokine like family member 1
TRGV3	T cell receptor gamma variable 3
TJP3	Tight junction protein 3
ADAMTS1	ADAM metallopeptidase with thrombospondin type 1 motif 1
ZNF365	Zinc finger protein 365
TMEM132C	Transmembrane protein 132C
EPHX4	Epoxide hydrolase 4
TRAJ43	T cell receptor alpha joining 43
TRAJ45	T cell receptor alpha joining 45
TRAJ47	T cell receptor alpha joining 47
TRAJ59	T cell receptor alpha joining 59 (non-functional)
TRBJ2-2P	T cell receptor beta joining 2-2P (non-functional)
TRBJ2-3	T cell receptor beta joining 2-3
TRDJ1	T cell receptor delta joining 1
TRDJ4	T cell receptor delta joining 4
TRDV2	T cell receptor delta variable 2
PPP2R2B	Protein phosphatase 2 regulatory subunit Bbeta
TRGJP2	T cell receptor gamma joining P2
TRGV10	T cell receptor gamma variable 10 (non-functional)
TRGV11	T cell receptor gamma variable 11 (non-functional)
PZP	PZP alpha-2-macroglobulin like
TRGV4	T cell receptor gamma variable 4
TRGV8	T cell receptor gamma variable 8
TRGV9	T cell receptor gamma variable 9
TSPOAP1	TSPO associated protein 1
CD3D	CD3 delta subunit of T-cell receptor complex
ERBB2	Erb-b2 receptor tyrosine kinase 2
SPOCK2	SPARC (osteonectin), cwcv and kazal like domains proteoglycan 2
TKTL1	Transketolase like 1
IFNG	Interferon gamma
KIR3DL1	Killer cell immunoglobulin like receptor, three Ig domains and long cytoplasmic tail 1

## Sheet: Naive TCD4
Name	Full Name
NAP1L3	Nucleosome assembly protein 1 like 3
TRBV12-5	T cell receptor beta variable 12-5
TRAJ61	T cell receptor alpha joining 61 (non-functional)
TRBV15	T cell receptor beta variable 15
LAT	Linker for activation of T cells
SATB1	SATB homeobox 1
TRBV12-4	T cell receptor beta variable 12-4
TRBV14	T cell receptor beta variable 14
TRAJ49	T cell receptor alpha joining 49
TRAV41	T cell receptor alpha variable 41
TRAV26-2	T cell receptor alpha variable 26-2
TRBV11-3	T cell receptor beta variable 11-3
RGCC	Regulator of cell cycle
CAMK4	Calcium/calmodulin dependent protein kinase IV
TRBV11-1	T cell receptor beta variable 11-1
TRBV5-1	T cell receptor beta variable 5-1
PRKCH	Protein kinase C eta
TRBV5-5	T cell receptor beta variable 5-5
TRBV5-6	T cell receptor beta variable 5-6
TRBV12-3	T cell receptor beta variable 12-3
TRBV3-1	T cell receptor beta variable 3-1
TRAV13-2	T cell receptor alpha variable 13-2
TRAV40	T cell receptor alpha variable 40
TRBV2	T cell receptor beta variable 2
TRAV34	T cell receptor alpha variable 34
TRBV13	T cell receptor beta variable 13
NUPR2	Nuclear protein 2, transcriptional regulator
APBA2	Amyloid beta precursor protein binding family A member 2
FAM153A	Family with sequence similarity 153 member A
TRAV36DV7	T cell receptor alpha variable 36/delta variable 7
LIME1	Lck interacting transmembrane adaptor 1
TRAV39	T cell receptor alpha variable 39
TRAV10	T cell receptor alpha variable 10
TRAV21	T cell receptor alpha variable 21
TRBV7-7	T cell receptor beta variable 7-7
TRBV19	T cell receptor beta variable 19
TRBV27	T cell receptor beta variable 27
APBB1	Amyloid beta precursor protein binding family B member 1
HEMGN	Hemogen
TRAV1-1	T cell receptor alpha variable 1-1
TRAV27	T cell receptor alpha variable 27
TRAV29DV5	T cell receptor alpha variable 29/delta variable 5
TRBV10-1	T cell receptor beta variable 10-1
TRBV7-9	T cell receptor beta variable 7-9
DMTN	Dematin actin binding protein
CLEC2D	C-type lectin domain family 2 member D
TRAV17	T cell receptor alpha variable 17
TRAV18	T cell receptor alpha variable 18
TRAV23DV6	T cell receptor alpha variable 23/delta variable 6
TRAV38-2DV8	T cell receptor alpha variable 38-2/delta variable 8
TRAV8-4	T cell receptor alpha variable 8-4
TRAV8-6	T cell receptor alpha variable 8-6
GCK	Glucokinase
VSIG1	V-set and immunoglobulin domain containing 1
TRAJ40	T cell receptor alpha joining 40
TRAV4	T cell receptor alpha variable 4
TRBJ1-2	T cell receptor beta joining 1-2
TRBJ1-5	T cell receptor beta joining 1-5
C20orf204	Chromosome 20 open reading frame 204
TRAV14DV4	T cell receptor alpha variable 14/delta variable 4
TRAV16	T cell receptor alpha variable 16
TRAV19	T cell receptor alpha variable 19
TRAV24	T cell receptor alpha variable 24
P3H4	Prolyl 3-hydroxylase family member 4 (inactive)
HAVCR1	Hepatitis A virus cellular receptor 1
DNTT	DNA nucleotidylexotransferase
CD3G	CD3 gamma subunit of T-cell receptor complex
TRAV20	T cell receptor alpha variable 20
TRAV25	T cell receptor alpha variable 25
TRAV8-2	T cell receptor alpha variable 8-2
TRAV9-2	T cell receptor alpha variable 9-2
OXNAD1	Oxidoreductase NAD binding domain containing 1
KRT73	Keratin 73
SIT1	Signaling threshold regulating transmembrane adaptor 1
TRABD2A	TraB domain containing 2A
TRAV26-1	T cell receptor alpha variable 26-1
TRAV38-1	T cell receptor alpha variable 38-1
TRBV25-1	T cell receptor beta variable 25-1
ENO2	Enolase 2
TSPAN6	Tetraspanin 6
BAG3	BAG cochaperone 3
CD6	CD6 molecule
MYZAP	Myocardial zonula adherens protein
ITM2A	Integral membrane protein 2A
GSTM3	Glutathione S-transferase mu 3
AK5	Adenylate kinase 5
TRAJ58	T cell receptor alpha joining 58 (non-functional)
TRAJ7	T cell receptor alpha joining 7
TRAV12-1	T cell receptor alpha variable 12-1
TRAV3	T cell receptor alpha variable 3
TRAV8-1	T cell receptor alpha variable 8-1
TRBV6-7	T cell receptor beta variable 6-7 (non-functional)
TRBV7-6	T cell receptor beta variable 7-6
KRTCAP3	Keratinocyte associated protein 3
MTUS1	Microtubule associated scaffold protein 1
FHIT	Fragile histidine triad diadenosine triphosphatase
CLDN5	Claudin 5
ADIRF	Adipogenesis regulatory factor
MMP28	Matrix metallopeptidase 28
TRAJ4	T cell receptor alpha joining 4
TRAJ44	T cell receptor alpha joining 44
TRAV30	T cell receptor alpha variable 30
HOOK1	Hook microtubule tethering protein 1
PDE9A	Phosphodiesterase 9A
RCN3	Reticulocalbin 3
ENSG00000289723	Novel T cell receptor alpha variable
SUSD4	Sushi domain containing 4
BIN1	Bridging integrator 1
SLC25A42	Solute carrier family 25 member 42
SH2D1A	SH2 domain containing 1A
IFITM1	Interferon induced transmembrane protein 1
CYP2J2	Cytochrome P450 family 2 subfamily J member 2
SARDH	Sarcosine dehydrogenase
TRAJ13	T cell receptor alpha joining 13
TRAJ14	T cell receptor alpha joining 14
TRAJ16	T cell receptor alpha joining 16
TRAJ18	T cell receptor alpha joining 18
TRAJ20	T cell receptor alpha joining 20
TRAJ25	T cell receptor alpha joining 25 (non-functional)
TRAJ3	T cell receptor alpha joining 3
TRAJ31	T cell receptor alpha joining 31
TRAJ35	T cell receptor alpha joining 35 (non-functional)
TRAJ36	T cell receptor alpha joining 36
TRAJ38	T cell receptor alpha joining 38
TRAJ57	T cell receptor alpha joining 57
TRAJ6	T cell receptor alpha joining 6
TRAV12-2	T cell receptor alpha variable 12-2
TRAV6	T cell receptor alpha variable 6
TRBV29-1	T cell receptor beta variable 29-1
SCML1	Scm polycomb group protein like 1
CELA1	Chymotrypsin like elastase 1
DSC1	Desmocollin 1
CHI3L2	Chitinase 3 like 2
GPRASP2	G protein-coupled receptor associated sorting protein 2
SLA2	Src like adaptor 2
TSHZ2	Teashirt zinc finger homeobox 2
PLEKHB1	Pleckstrin homology domain containing B1
LBH	LBH regulator of WNT signaling pathway
TRAJ42	T cell receptor alpha joining 42
TRAV5	T cell receptor alpha variable 5
TRAV8-3	T cell receptor alpha variable 8-3
CD2	CD2 molecule
NMT2	N-myristoyltransferase 2
KRT2	Keratin 2
PRKCQ	Protein kinase C theta
SSTR3	Somatostatin receptor 3
FBXO15	F-box protein 15
TIMD4	T cell immunoglobulin and mucin domain containing 4
SPEF2	Sperm flagellar 2
GRAP2	GRB2 related adaptor protein 2
BEX3	Brain expressed X-linked 3
SEC14L2	SEC14 like lipid binding 2
IL7R	Interleukin 7 receptor
CD96	CD96 molecule
SERPINE2	Serpin family E member 2
AMIGO1	Adhesion molecule with Ig like domain 1
MT1F	Metallothionein 1F
UBASH3A	Ubiquitin associated and SH3 domain containing A
MAN1C1	Mannosidase alpha class 1C member 1
CFAP95	Cilia and flagella associated protein 95
CD226	CD226 molecule
PVRIG	PVR related immunoglobulin domain containing
DHRS3	Dehydrogenase/reductase 3
SCML4	Scm polycomb group protein like 4
GAL3ST4	Galactose-3-O-sulfotransferase 4
BEX5	Brain expressed X-linked 5
PLLP	Plasmolipin
ABLIM1	Actin binding LIM protein 1
DOCK9	Dedicator of cytokinesis 9
ECRG4	ECRG4 augurin precursor
ANXA2R	Annexin A2 receptor
GPA33	Glycoprotein A33
ENSG00000284691	Novel zinc finger protein
RAB25	RAB25, member RAS oncogene family
CD4	CD4 molecule
FAM171A1	Family with sequence similarity 171 member A1
FAM241B	Family with sequence similarity 241 member B
EPHA4	EPH receptor A4
SLFN5	Schlafen family member 5
TMIE	Transmembrane inner ear
TRAC	T cell receptor alpha constant
CD40LG	CD40 ligand
TCEA3	Transcription elongation factor A3
GCOM1	GCOM1, MYZAP-POLR2M combined locus
CEP70	Centrosomal protein 70
NET1	Neuroepithelial cell transforming 1
GLB1L3	Galactosidase beta 1 like 3
CCDC57	Coiled-coil domain containing 57
GRAMD2B	GRAM domain containing 2B
RGMB	Repulsive guidance molecule BMP co-receptor b
HKDC1	Hexokinase domain containing 1
EPHA1	EPH receptor A1
FBLN7	Fibulin 7
MAL	Mal, T cell differentiation protein
ADTRP	Androgen dependent TFPI regulating protein
USP44	Ubiquitin specific peptidase 44
THEMIS	Thymocyte selection associated
LCK	LCK proto-oncogene, Src family tyrosine kinase
SUGCT	Succinyl-CoA:glutarate-CoA transferase
EPHX2	Epoxide hydrolase 2
ANKRD55	Ankyrin repeat domain 55
LMO7	LIM domain 7
ZAP70	Zeta chain of T cell receptor associated protein kinase 70
PBX4	PBX homeobox 4
EFNA1	Ephrin A1
CD247	CD247 molecule
CCR7	C-C motif chemokine receptor 7
CRYGN	Crystallin gamma N
GPC3	Glypican 3
CCDC65	Coiled-coil domain containing 65
FLT3LG	Fms related receptor tyrosine kinase 3 ligand
NELL2	Neural EGFL like 2
LY9	Lymphocyte antigen 9
KCNA3	Potassium voltage-gated channel subfamily A member 3
XKRX	XK related X-linked
GPRC5B	G protein-coupled receptor class C group 5 member B
TMEM204	Transmembrane protein 204
CD3E	CD3 epsilon subunit of T-cell receptor complex
IL6ST	Interleukin 6 cytokine family signal transducer
RLN2	Relaxin 2
PLCG1	Phospholipase C gamma 1
FBXO32	F-box protein 32
GPR146	G protein-coupled receptor 146
SLC16A10	Solute carrier family 16 member 10
LYPD3	LY6/PLAUR domain containing 3
LEF1	Lymphoid enhancer binding factor 1
RASGRF2	Ras protein specific guanine nucleotide releasing factor 2
RBM11	RNA binding motif protein 11
GATA3	GATA binding protein 3
PIK3IP1	Phosphoinositide-3-kinase interacting protein 1
TCF7	Transcription factor 7
DENND2D	DENN domain containing 2D
LRRN3	Leucine rich repeat neuronal 3
NOG	Noggin
HYKK	Hydroxylysine kinase
SLC12A5	Solute carrier family 12 member 5
WNT7A	Wnt family member 7A
ITK	IL2 inducible T cell kinase
CA6	Carbonic anhydrase 6
SMARCA1	SWI/SNF related, matrix associated, actin dependent regulator of chromatin, subfamily a, member 1
BCL11B	BAF chromatin remodeling complex subunit BCL11B
TNFRSF25	TNF receptor superfamily member 25
CD3D	CD3 delta subunit of T-cell receptor complex
ST6GALNAC1	ST6 N-acetylgalactosaminide alpha-2,6-sialyltransferase 1
SNPH	Syntaphilin
TAFA1	TAFA chemokine like family member 1
SPOCK2	SPARC (osteonectin), cwcv and kazal like domains proteoglycan 2
TJP3	Tight junction protein 3
HPCAL4	Hippocalcin like 4
PCSK1N	Proprotein convertase subtilisin/kexin type 1 inhibitor
IL23A	Interleukin 23 subunit alpha
FXYD2	FXYD domain containing ion transport regulator 2
TRAJ10	T cell receptor alpha joining 10
TRAJ24	T cell receptor alpha joining 24
TRAJ26	T cell receptor alpha joining 26
TRAJ27	T cell receptor alpha joining 27
TRAJ29	T cell receptor alpha joining 29
TRAJ30	T cell receptor alpha joining 30
TRAJ32	T cell receptor alpha joining 32
TRAJ34	T cell receptor alpha joining 34
TRAJ37	T cell receptor alpha joining 37
TRAJ41	T cell receptor alpha joining 41
TRAJ43	T cell receptor alpha joining 43
TRAJ45	T cell receptor alpha joining 45
TRAJ47	T cell receptor alpha joining 47
TRAJ48	T cell receptor alpha joining 48
TRAJ5	T cell receptor alpha joining 5
TRAJ52	T cell receptor alpha joining 52
TRAJ53	T cell receptor alpha joining 53
TRAJ54	T cell receptor alpha joining 54
TRAJ56	T cell receptor alpha joining 56
TRAJ9	T cell receptor alpha joining 9
TRBJ2-2	T cell receptor beta joining 2-2
TRBJ2-2P	T cell receptor beta joining 2-2P (non-functional)
TRBJ2-3	T cell receptor beta joining 2-3
TRBJ2-7	T cell receptor beta joining 2-7
TRBV10-2	T cell receptor beta variable 10-2
TRBV16	T cell receptor beta variable 16
TRBV20OR9-2	T cell receptor beta variable 20/OR9-2 (non-functional)
TRBV5-7	T cell receptor beta variable 5-7 (non-functional)
TRBV6-8	T cell receptor beta variable 6-8
TRBV7-1	T cell receptor beta variable 7-1 (non-functional)
TRBV9	T cell receptor beta variable 9
CNN3	Calponin 3
CRB3	Crumbs cell polarity complex component 3
TXNRD3	Thioredoxin reductase 3
EDAR	Ectodysplasin A receptor
PLEK2	Pleckstrin 2
TMEM45B	Transmembrane protein 45B

[truncated: 40 more sheets: Memory TCD4, T regulatory cell, Naive TCD8, Memory TCD8, Natural Killer, Monocytes, Dendritic Cells, Skin, Brain, Chroroid Plexus, Retina, Salivary Gland, Esophagus, Tongue, Adrenal Gland, Parathyroid Gland, Thyroid Gland, Pituitary Gland, Lungs, Heart …]
